# Supplementary material for: Lysine 68 acetylation directs MnSOD as a tetrameric detoxification complex versus a monomeric tumor promoter
Source: Nat Commun. 2019 Jun 3;10:2399. doi: 10.1038/s41467-019-10352-4 (PMC6546705; doi:10.1038/s41467-019-10352-4)
Supplement: Supplementary file 4 — Source Data [file 41467_2019_10352_MOESM4_ESM.xlsx]

## Sheet: Figure 2c,d
Figure 2d		MCF7 Vector	MCF7 WT	MCF7 68R	MCF7 68Q
	Average	0.993333	1.06	0.516667	2.51111
		MCF7 Vector	MCF7 WT	MCF7 68R	MCF7 68Q
		1.25	1.33	0.45	2.75
		0.98	0.86	0.23	2.63
		1.02	1.04	0.68	2.48
		0.85	0.98	0.72	2.82
		0.75	1.27	0.48	2.21
		1.05	1.15	0.43	2.37
		0.95	0.98	0.54	2.46
		1.17	0.71	0.52	2.49
		0.92	1.22	0.6	2.39
		0.993333	1.06	0.516667	2.51111

## Sheet: Figure 2e,f
Figure 2f		T47D Vector	T47D WT	T47D 68R	T47D 68Q
	Average	1.03333	1.26667	0.84	2.15778
		T47D Vector	T47D WT	T47D 68R	T47D 68Q
		1.02	1.56	0.75	2.43
		1.03	1.21	0.72	2.45
		1.22	1.15	0.79	2.06
		1.37	1.35	1.01	2.1
		0.98	1.22	0.89	1.99
		0.71	1.24	0.91	1.78
		0.98	1.31	0.82	2.66
		1.1	1.21	0.88	1.97
		0.89	1.15	0.79	1.98
		1.03333	1.26667	0.84	2.15778

## Sheet: Figure 3a
Fig. 3a

## Sheet: Figure 3b
Figure 3b

## Sheet: Figure 3c
Fig 3c		MCF7 WT	MCF7 68R	MCF7 68Q
	Average	39.0667	8.7	85
		MCF7 WT	MCF7 68R	MCF7 68Q
		42.3	10.5	93.6
		41.2	8.9	91.2
		33.5	7.9	85.3
		48.4	11.2	72.4
		31.5	8.2	85.3
		34.2	3.2	86.5
		46.7	11.6	83.1
		42.5	6.5	92.1
		31.3	10.3	75.5
		39.0667	8.7	85

## Sheet: Figure 3d
Figure 3d

## Sheet: Figure 4a
Fig 4a

## Sheet: Figure 4b
Fig 4b		NAM+TSA	NAD+
	Average	86.0667	3.16667
		NAM+TSA	NAD+
		99.2	1.1
		102.3	3.2
		63.5	2.6
		59.6	1.5
		98.5	4.1
		92.4	4.2
		85.3	5.6
		87.2	2.9
		86.6	3.3
		86.0667	3.16667

## Sheet: Figure 4c
Fig 4c		NAM+TSA	NAD+
	Average	4.78889	2.31111
		NAM+TSA	NAD+
		5.3	0.8
		11.2	1.8
		6.5	6.3
		3.7	1.2
		1.2	0.7
		3.1	2.4
		4.1	3.2
		2.1	2.1
		5.9	2.3
		4.78889	2.31111

## Sheet: Figure 4d
Fig 4d		NAM+TSA	NAD+
	Average	5.37778	36.1889
		NAM+TSA	NAD+
		5.1	38.9
		6.2	37.6
		6.7	35.1
		3.5	30.3
		2.3	41.9
		9.5	34.6
		8.2	38.2
		2.3	36.6
		4.6	32.5
		5.37778	36.1889

[truncated: 59 more sheets: Figure 4f, Figure 4g, Figure 4h, Figure 4i, Figure 5a, Figure 5b, Figure 5c, Figure 5d, Figure 5e, Figure 5f, Figure 5g, Figure 5h, Figure 6a, Figure 6b, Figure 6c, Figure 6d, Figure 6e, Figure 6f, Figure 6g, Figure 6h …]
